# Supplementary material for: Bacterial Communities in Various Parts of Air-Conditioning Units in 17 Japanese Houses
Source: Microorganisms. 2022 Nov 13;10(11):2246. doi: 10.3390/microorganisms10112246 (PMC9697849; doi:10.3390/microorganisms10112246)
Supplement: Supplementary file 1 [file microorganisms-10-02246-s001.zip]

Archive with 1 entries (1 files):
- microorganisms-2006379-supplementary.pdf
